# Supplementary material for: Fermentation of Whole Grain Sorghum (Sorghum bicolor (L.) Moench) with Different Dry Matter Concentrations: Effect on the Apparent Total Tract Digestibility of Energy, Crude Nutrients and Minerals in Growing Pigs
Source: Animals (Basel). 2021 Apr 22;11(5):1199. doi: 10.3390/ani11051199 (PMC8143492; doi:10.3390/ani11051199)
Supplement: Supplementary file 1 [file animals-11-01199-s001.zip]

Archive with 1 entries (1 files):
- animals-1193049-supplementary.pdf
